# Supplementary material for: Time perspective and well-being: Swedish survey questionnaires and data
Source: Data Brief. 2016 Sep 4;9:183–93. doi: 10.1016/j.dib.2016.08.057 (PMC5021799; doi:10.1016/j.dib.2016.08.057)
Supplement: Supplementary material [file mmc1.zip]

Archive with 3 entries (2 files):
- [Data] Swedish Survey Questionnaires and Data .sav
- __MACOSX/
- __MACOSX/._[Data] Swedish Survey Questionnaires and Data .sav
